# Supplementary material for: Functional Trait Strategies of Trees in Dry and Wet Tropical Forests Are Similar but Differ in Their Consequences for Succession
Source: PLoS One. 2015 Apr 28;10(4):e0123741. doi: 10.1371/journal.pone.0123741 (PMC4412708; doi:10.1371/journal.pone.0123741)
Supplement: S1 Dataset — Data are presented per forest type, the first two sheets containing the data from the Principal Components Analyses (Fig 1). Presented are the traits, their eigenvector scores and the species scores on the first four axes. The last two sheets present the secondary forest plot data, their fallow ages, stand basal area and their Community-Weighted Mean scores on the first two PCA axes (see methods, Fig 3 and S1 Fig). (XLSX) [file pone.0123741.s001.xlsx]

## Sheet: PCAdry
dry forest
						Traits used to separate species in principal component analysis
traits	PC1 (34%)	PC2 (26%))	PC3 (12%)	PC4 (9%)		Eigenvector scores of the traits on the principal component axes (1-4)
De	-0.424186	-0.229475	0.0478522	-0.0658409		De, deciduousness (0=evergreen, 1=deciduous)
Di	0.424186	0.229475	-0.0478522	0.0658409		Di, dispersal syndrome (0=abiotic, 1=biotic)
LC	-0.400808	0.0122701	-0.25129	-0.069426		LC, leaf compoundness (0=simple, 1=compound)
SLA	-0.0714553	-0.326844	0.62672	0.0930112		SLA, specific leaf area (m2/kg)
LDMC	-0.32709	0.342907	-0.201621	-0.0968183		LDMC, leaf dry matter content (g/g)
LD	-0.327531	0.290161	-0.0138586	0.39149		LD, leaf density (g/cm3)
LT	0.383071	-0.0139218	-0.393022	-0.353992		LT, leaf thickness (mm)
WD	-0.205252	0.457844	-0.072771	-0.0308484		WD, wood density (g/cm3)
SV	0.206421	-0.0247648	-0.203809	0.816432		SV, seed volume (mm3)
LA	-0.140817	-0.378257	-0.423295	0.149061		LA, leaf area (m2) (variable was ln-transformed)
PL	-0.0938285	-0.482099	-0.343764	-0.0133511		PL, petiole length (cm) (variable was ln-transformed)
species	PC1	PC2	PC3	PC4		Species scores on PC axes when species are separated based on their functional traits
Acacia cochliacantha	-0.225992	0.124135	0.247285	0.252999
Acacia farnesiana	-0.0156056	0.213759	0.00930058	0.0253392
Acacia picachensis	-0.119376276 -	0.0250184	0.0636913	-0.00539334
Aeschynomene compacta	-0.149952	0.219685	0.226521	0.0594524
Amphipterygium adstringens	-0.0526983	0.210956	-0.104409	-0.175116
Apoplanesia paniculata	-0.094545015 -	0.0507016	0.0623606	-0.0309455
Arrabidaea costaricensis	-0.122536	0.0400188	-0.116618	-0.0142516
Bursera excelsa	-0.130594	0.102784	-0.0867353	-0.0467085
Bursera simaruba	-0.12979	0.151825	-0.14076	-0.0169485
Caesalpinia platyloba	-0.079972168 -	0.0662789	-0.283264	-0.0521689
Capparis Incana	0.215108	0.185907	-0.122437	-0.190973
Casearia tremula	0.0874849	0.086083	0.0327217	0.0812735
Ceiba parvifolia	-0.0227361	0.170032	-0.12572	-0.147669
Chloroleucon mangense	-0.108707	0.017348	-0.013241	-0.0354456
Cnidoscolus megacanthus	-0.0189597	0.303538	-0.0957779	0.117418
Coccoloba liebmannii	0.220026	0.0872729	-0.154149	-0.156898
Cordia dentata	0.0877653	0.188136	-0.116621	-0.00482041
Croton niveus	-0.005468027 -	0.0249615	0.0753443	-0.014751
Croton pseudoniveus	-0.011125760 -	0.0395641	0.00784863	-0.0134548
Euphorbia schlechtendalii	-0.0554236	0.128003	0.341682	-0.0612579
Exostema caribaeum	-0.00279453	0.0386525	0.132838	-0.0263055
Forchhammeria pallida	0.148206	0.0895282	-0.170613	-0.0391504
Gyrocarpus mocinnoi	-0.101612	0.336175	0.0373303	0.0031422
Havardia campylacantha	-0.128298	0.0657374	-0.0375166	-0.012379
Heliocarpus pallidus	-0.00160438	0.239525	0.281898	0.0200071
Indigofera thibaudiana	-0.12256	0.0480465	0.133232	0.048963
Jacquinia macrocarcarpa	0.217765	0.183627	0.12157	-0.129187
Jatropha alamanii	-0.227836	0.23123	0.0359295	0.237609
Krugiodendron ferreum	0.162804	0.130965	0.123652	-0.0471517
Leucaena lanceolata	-0.15764	0.0579271	-0.169227	0.0484919
Lonchocarpus lanceolatus	-0.0684976	0.0226838	-0.144622	-0.1446
Lonchocarpus torresiorum	-0.100702	0.0495121	-0.149574	-0.0421388
Lysiloma divaricatum	-0.109515	0.0096371	0.0118201	-0.00961956
Malphigia emarginata	0.174481	0.18334	0.133068	-0.0376077
Manihot oaxacana	-0.0925946	0.355767	0.207905	-0.0378935
Mimosa eurycarpa	-0.157665512 -	0.0106375	0.101937	0.0770202
Mimosa goldmanii	-0.0844143	0.0503329	-0.0569918	-0.118503
Mimosa tenuiflora	-0.136119674 -	0.0146471	-0.0112883	0.0239434
Myrospermum frutescens	-0.146513	0.0648426	0.0140827	0.112695
Piptadenia flava	-0.148185291 -	0.0760287	0.152085	0.0489844
Piptadenia obliqua	-0.172831	0.112005	-0.0547787	0.0922723
Randia thurberi	0.164185	0.228485	0.135893	-0.0373658
Schoepfia schreberi	0.272106	0.158596	0.12435	-0.15411
Senna atomaria	-0.039820660 -	0.0837547	-0.198102	-0.131878
Senna holwayana	-0.121161	0.0179248	0.0166125	0.0162926
Stemmadenia obovata	-0.201307	0.0280429	0.124253	-0.025536
Tabebuia impetiginosa	-0.149552337 -	0.0352463	-0.141298	0.000161889
Thevetia plumeriifolia	0.311334	0.0538659	-0.233178	0.755236
Thouinia villosa	-0.072800612 -	0.0593966	0.022272	-0.0678306
Thouinidium decandrum	-0.158606	0.0418671	-0.121461	0.0896751
Zanthoxylum caribaeum	-0.085466495 -	0.0258048	-0.129099	-0.0829185

## Sheet: PCAwet
wet forest
						Traits used to separate species in principal component analysis
	PC1 (27%)	PC2 (25%)	PC3 (13%)	PC4 (10%)		Eigenvector scores of the traits on the principal component axes (1-4)
De	0.339632	0.150434	-0.169782	0.427657		De, deciduousness (0=evergreen, 1=deciduous)
Di	-0.278621	-0.0377973	0.392324	-0.396653		Di, dispersal syndrome (0=abiotic, 1=biotic)
LC	0.41068	0.225151	0.105872	-0.0163564		LC, leaf compoundness (0=simple, 1=compound)
SLA	0.162587	-0.352176	-0.538073	-0.289986		SLA, specific leaf area (m2/kg)
LDMC	-0.157932	0.527703	-0.0505489	-0.0175696		LDMC, leaf dry matter content (g/g)
LD	0.0316432	0.573677	0.0217173	0.0243826		LD, leaf density (g/cm3)
LT	-0.204479	-0.231238	0.524432	0.454112		LT, leaf thickness (mm)
WD	-0.275273	0.363676	-0.17245	-0.0664591		WD, wood density (g/cm3)
SV	-0.0786266	0.079288	0.116839	-0.54297		SV, seed volume (mm3)
LA	0.446154	0.0259934	0.404773	-0.214552		LA, leaf area (m2) (variable was ln-transformed)
PL	0.512993	0.0308442	0.176741	-0.151757		PL, petiole length (cm) (variable was ln-transformed)
	PC1	PC2	PC3	PC4		Species scores on principal component axes when species are separated based on their functional traits
Aegiphila monstrosa	0.0225488	-0.119509	0.0993366	-0.0358742
Alchornea latifolia	-0.0125426	0.0261874	0.134216	0.0239479
Alibertia edulis	-0.123702	0.115081	0.0418439	0.0376012
Ampelocera hottlei	-0.105176	0.0707122	0.0135094	-0.0247669
Amphitecna apiculata	-0.136535	-0.110009	0.291357	0.225649
Aragebortia sp	-0.0620294	0.0710316	-0.0550401	-0.0418409
Astronium graveolens	0.181818	0.251942	-0.225666	0.0682429
Bellucia axinanthera	-0.0456607	0.0627384	0.199865	0.0621893
Blepharidium mexicanum	0.0500273	-0.132793	-0.112727	0.015561
Brosimum alicastrum	-0.0579743	0.0195211	-0.108935	-0.100513
Brosimum guianensis	-0.120198	0.0934542	-0.140854	-0.0709959
Bursera simaruba	0.177876	0.0375772	0.100353	0.119685
Calophyllum brasiliense	-0.0701075	0.0029187	-0.0114114	-0.0905965
Casearia sylvestris	-0.144918	0.143594	0.00111709	0.0616748
Cecropia peltata	0.139677	-0.0200915	0.145795	-0.13306
Ceiba pentandra	0.222392	0.0339807	0.00537046	0.231635
Conostegia xalapensis	-0.0644808	-0.0397185	0.0506907	0.0803037
Cordia alliodora	-0.0172676	0.0173294	-0.0404268	0.118794
Cordia diversifolia	0.0216664	-0.03187	-0.160064	0.00555087
Croton schiedeanus	0.0350269	-0.129043	-0.161896	0.00920622
Cupania dentata	0.0866053	0.131446	0.164026	-0.0620814
Cupania glabra	0.116667	0.023424	0.0573158	-0.0825503
Dalbergia glabra	0.0962138	0.173603	-0.0817637	0.234067
Dendropanax arboreus	0.0317322	-0.125635	-0.0645818	-0.0610036
Dialium guianense	0.041472	0.0075311	-0.0703477	-0.105625
Erythrina folkersii	0.267439	-0.0573993	-0.0953396	0.121729
Eugenia acapulcensis	-0.177869	0.130111	-0.00920438	0.0743282
Eugenia nigrita	-0.16809	0.137647	0.0185848	0.0642723
Faramea occidentalis	-0.062282	-0.0695992	-0.0376983	-0.0401569
Gliricidia sepium	0.138939	0.104544	-0.132555	0.177372
Guarea glabra	0.0182633	0.00978731	-0.0619059	-0.10567
Hamelia patens	0.0211638	-0.22119	-0.183862	-0.11109
Heliocarpus appendiculatus	0.17905	-0.0473988	-0.18552	0.125383
Hirtella americana	-0.169537	0.0700951	0.079219	0.0973943
Hirtella racemosa	-0.193741	0.12812	-0.0954915	0.0316069
Inga pavoniana	0.0719132	0.0636864	0.134241	-0.0511972
Iresine arbuscula	-0.0278607	-0.157236	-0.138526	-0.0420014
Lacistema aggregatum	-0.0963259	-0.0945713	0.0124066	0.0340245
Licania hypoleuca	-0.143291	0.14737	-0.124058	-0.0493632
Licania platypus	-0.112876	0.105898	0.13143	-0.544888
Lonchocarpus castilloi/INDAGOFERA FRUTESCENS	0.132138	0.0261686	-0.181316	-0.0726919
Luehea speciosa	-0.0497576	0.118955	-0.050607	0.0989572
Miconia ampia	0.0358978	0.0162797	0.0325735	-0.126769
Miconia glaberrima	-0.0324503	-0.123634	-0.0187186	-0.0374218
Miconia trinervia	-0.0254156	-0.00911818	0.071129	-0.0155378
Nectandra reticulata	-0.0806868	0.0214029	-0.0181427	-0.00258326
Nectandra salicifolia	-0.0700378	-0.0100772	-0.0555829	-0.0319949
Ochroma pyramidale	0.168822	-0.0223996	-0.00246636	-0.0370367
Oreopanax peltatus	0.184909	-0.000799135	0.209544	-0.0910013
Parathesis lenticellata	-0.0758407	-0.00408048	0.0625413	0.0203609
Phylostilum subsecile	-0.0813529	-0.0366633	-0.0140732	0.0202417
Piper aduncum	-0.000221697	-0.133021	-0.0962994	-0.0507426
Piper aff. Hispidum	-0.0408021	-0.15839	-0.0488858	-0.0377863
Piper auritum	0.106355	-0.223426	0.0419888	-0.108833
Piper sanguinea	-0.0447798	-0.139707	0.0245848	-0.0167295
Posoqueria latifolia	-0.0771213	-0.00852196	0.083364	0.028924
Pouteria durlandii	-0.0583783	0.169602	0.0115601	-0.0665872
Protium copal	0.117173	0.0390587	0.0321632	-0.165838
Psidium friedrichsthalianum	-0.179989	0.212692	-0.149309	-0.00588106
Schizolobium parahybum	0.315552	0.165851	0.0621356	0.123353
Senna papillosa	0.0644917	-0.00549702	0.0302291	-0.0239481
Sideroxylon nigra	-0.0897204	0.108787	-0.0110547	-0.0456502
Siparuna andina	0.0188855	-0.184523	-0.0739802	-0.0484998
Solanum rudepanum	0.0363525	-0.116199	0.00781149	-0.0295792
Solanum umbelatum	-0.0476659	-0.154682	-0.0193733	-0.0332426
Spondias radlkofferii	0.129144	-0.0479324	0.0520561	-0.121631
Tabernamontana alba	-0.0371899	-0.113744	0.0546805	0.0782975
Terminalia amazonia	-0.072877	0.0601219	-0.0390256	0.184646
Thevetia ahouai	-0.119042	-0.275651	0.300448	0.248846
Trema laxiflora	-0.0687435	-0.0923501	-0.0224366	-0.0151392
Trema micrantha	-0.0241841	-0.170236	-0.0867844	-0.0649884
Trichospermum mexicanum	0.0318017	-0.0708222	-0.100583	0.0593499
Vatairea lundellii	0.143142	0.175358	-0.0361148	-0.0928453
Vernonia patens	-0.0317209	-0.0739737	-0.149515	0.0883025
Vismia camparaguey	-0.0134732	-0.00368908	0.111882	-0.00550909
Vochysia guatemalensis	-0.015267	-0.0897914	0.0429214	0.181941
Xylopia frutescens	-0.162871	0.00716922	-0.0901251	0.0501779
Zanthoxylum caribaeum	0.0756977	0.109691	0.174636	-0.0442
Zanthoxylum kellermanii	0.116815	0.0761778	0.244453	-0.0294043
Zanthoxylum procerum	0.106338	0.138683	0.124991	-0.0948983
Zuelania guidonia	-0.0919522	-0.000334002	0.105897	0.0666284

## Sheet: CWMdry
Secondary forest (#)	dry_age (years after abandonment)	dry_standBA (m2/ha)	dry_PC1	dry_PC2		Secondary forest (#)	each row is a secondary forest community in the dry forests of Nizanda, Mexico (the values of the numbers do not comtain ecologically relevant information)
8	5	3.33199	-1.20242	-0.319975		dry_age (years after abandonment)	The age of the secondary forests in years after abandonment of cultivated land
14	6	4.72972	-2.08695	-0.0811932		dry_standBA (m2/ha)	stand basal area of the secondary forest community, expressed in m2/ha
11	8	7.50865	-1.90092	-0.124177		dry_PC1	community-weighted mean of species scores on the PC1 (see table PCAdry, species) where species are weighted for their relative basal area in the secondary forest community
10	10	9.04095	-1.86078	-0.153157		dry_PC2	community-weighted mean of species scores on the PC2 (see table PCAdry, species) where species are weighted for their relative basal area in the secondary forest community
12	14	10.624	-1.93386	-0.0599786
2	28	11.6706	-1.80569	-0.0852096
4	15	11.9453	-1.72798	-0.114905
7	16	12.4574	-1.27894	-0.177004
13	21	14.3488	-2.02453	-0.138192
6	23	16.5902	-1.92189	-0.139851
1	35	17.0637	-1.47161	0.123368
3	45	22.562	-0.769262	-0.260776
9	41	23.1626	-0.174937	-0.395057
16	63	24.2023	-0.719363	0.0499575
17	59	26.3774	-0.440716	-0.588656

## Sheet: CWMwet
Secondary forest	wet_age (yrs)	wet_standBA (m2/ha)	wet_PC1	wet_PC2		Secondary forest	each row is a secondary forest community in the wet forests of Chajul, Mexico
Adolfo 0	0	0.08626	-0.378916	-1.04712		wet_age	The age of the secondary forests in years after abandonment of cultivated land
Gumercindo 1	1	1.46299	-0.280259	-1.1127		wet_standBA	stand basal area of the secondary forest community, expressed in m2/ha
Casilda 1	1	2.2139	0.533868	-1.19199		wet_PC1	community-weighted mean of species scores on the PC1 (see table PCAwet, species) where species are weighted for their relative basal area in the secondary forest community
Hector 0	3	2.63209	0.288983	-0.229751		wet_PC2	community-weighted mean of species scores on the PC2 (see table PCAwet, species) where species are weighted for their relative basal area in the secondary forest community
Pedronuevo 2	2	7.04852	1.18191	-1.14669
Fermin 1	9	17.8312	0.865963	-0.256872
Teodulo 23	23	18.0214	-0.400817	-0.828042
Pedro 2	10	19.4657	1.15368	-0.033703
Rafa 0	4	19.6803	1.56961	-0.383108
Santos 8	16	20.1323	0.347417	-0.261554
Gumercindo 25	25	21.2114	-0.422967	0.34559
Gumercindo 3	11	21.8178	0.214693	0.955041
Rafa 1	7	25.2214	1.35507	-0.302838
Hugo 10	18	25.3589	0.295972	-0.443547
Hector 1	9	25.9929	0.488057	-0.215071
Fermin 4	12	31.4567	1.35489	0.0704708
Hector 17	25	33.2694	0.332881	-0.634041

## Sheet: legend
This file contains data belonging to the article " Functional trait strategies of trees in dry and wet tropical forests are similar but differ in their consequences for succession" by M. Lohbeck, E. Lebrija-Trejos, M. Martínez-Ramos, J.A. Meave, L. Poorter and F. Bongers. Data are presented per forest type, the first two sheets contain the data from the Principal Components Analyses (Figure 1). P…
